# Supplementary material for: Traditional Chinese patent medicines for cancer treatment in China: a nationwide medical insurance data analysis
Source: Oncotarget. 2015 Oct 13;6(35):38283–95. doi: 10.18632/oncotarget.5711 (PMC4741999; doi:10.18632/oncotarget.5711)
Supplement: Supplementary file 2 [file oncotarget-06-38283-s002.xlsx]

## Sheet: Sheet1
Supplementary Table S3.
Correlation between the number of raw materials and the use rate of anticancer CPM.
Anticancer CPMs	Number of raw materials	Rank of the use rate (from low to high order)	Rank of the number of raw materials
Weimaining	1	9	1
Luoxuanzao	1	14	1
Huaier	1	18	1
Chongcaojun	1	20	1
Kanglaite	1	21	1
Huangqi	1	23	1
Xiaoaiping	1	25	1
Huachansu	1	26	1
Yadanzi	1	30	1
Antike	2	11	9
Zhenqifuzheng	2	27	9
Fufangkushen	2	32	9
Shenqifuzheng	2	33	9
Fufanghongdoushan	3	3	14
Anduolin	3	12	14
Jinlong	3	16	14
Kangai	3	29	14
Delisheng	4	5	18
Aidi	4	31	18
Jianpiyisheng	6	17	20
Fufangzaofan	6	24	20
Shenxuebao	7	10	22
Kanglixin	8	8	23
Zilongjin	8	15	23
Pingxiao	8	22	23
Cidan	11	2	26
Shenlian	11	7	26
Fufangbanmao	11	28	26
Jinfukang	12	6	29
Yangzhengxiaoji	16	1	30
Ankangxin	18	13	31
Ganfule	21	4	32
Yixuesheng	22	19	33
