# Supplementary material for: Traditional Chinese patent medicines for cancer treatment in China: a nationwide medical insurance data analysis
Source: Oncotarget. 2015 Oct 13;6(35):38283–95. doi: 10.18632/oncotarget.5711 (PMC4741999; doi:10.18632/oncotarget.5711)
Supplement: Supplementary file 3 [file oncotarget-06-38283-s003.xlsx]

## Sheet: Stomach cancer
	Supplementary Table S5. Clinical evidence for CPM-WM combinations
CPM	NBMIDC subcategory	WM	NBMIDC subcategory	Combined use frequency	Mutual information	Clinical effects in references	References
Zhenqifuzheng	Adjuvant antitumor CPM	Fluorouracil	Cytotoxic drug	51	0.00522637	Enhance efficacy, reduce adverse reactions associated with chemotherapy, and improve quality of life	Xie K, Zhang M, Tian W, Chen L. Efficacy of Zhenqifuzheng Capsules Combined with Chemotherapy for Gastroenteric Tumors. EVALUATION AND ANALYSIS OF DRUG-USE IN HOSPITALS OF CHINA 2009, 9(7)
Zhenqifuzheng	Adjuvant antitumor CPM	Oxaliplatin	Cytotoxic drug	60	0.00841891	Enhance efficacy, reduce adverse reactions associated with chemotherapy, and improve quality of life	Xie K, Zhang M, Tian W, Chen L. Efficacy of Zhenqifuzheng Capsules Combined with Chemotherapy for Gastroenteric Tumors. EVALUATION AND ANALYSIS OF DRUG-USE IN HOSPITALS OF CHINA 2009, 9(7)
Yixuesheng	Adjuvant antitumor CPM	Calcium Folinate	Auxiliary drug	30	0.00702995	NA	NA
Yixuesheng	Adjuvant antitumor CPM	Fluorouracil	Cytotoxic drug	27	0.0056413	Reduce bone marrow suppression induced by chemotherapy	Han M, Zhu Z, Han D. Clinical Observation of the Yixuesheng Protection Effect on Leucocyte in Cancer Chemotherapy. THE JOURNAL OF MEDICAL THEORY AND PRACTICE 2001,14(11):1082-1083
Yadanziyou	Antitumor CPM	Cisplatin	Cytotoxic drug	30	0.00618491	Reduce adverse reactions, improve quality of life and increase tolerance to chemotherapy	Zhang C. Yadanzi oil combined with chemotherapy on treatment of 23 patients with advanced gastric cancer. PUBLIC MEDICAL FORUM MAGAZINE 2012,16(13):1664-1665
Xiaoaiping	Antitumor CPM	Fluorouracil	Cytotoxic drug	37	0.00663664	Improve quality of life	Saifuding K, Ma L, Tang Y. Clinical Observation of Xiaoaiping Injection Combined with Chemotherapy on the Treatment of Advanced Gastric Cancer. JOURNAL OF BASIC AND CLINICAL ONCOLOGY 2012;25(5):397-399
Fufangzaofan	Antitumor CPM	Etoposide	Cytotoxic drug	13	0.012275	Reduce bone marrow suppression and shorten the period of bone marrow suppression induced by chemotherapy	Sun C, Liu J. Protective Effects of Fufangzaofanwan on Chemotherapy-caused Bone Marrow Damage of cancer patients. HEBEI JOURNAL OF TRADITIONAL CHINESE MEDICINE 2009, 31(3)
Fufangzaofan	Antitumor CPM	Cisplatin	Cytotoxic drug	16	0.00602829	NA	NA
Fufangbanmao	Antitumor CPM	Calcium Folinate	Auxiliary drug	83	0.00779352	Improve immunity and quality of life and reduce toxicity during chemotherapy	Che J, Yan Y, Nao X. Effect of Complex Banmao Capsules Combined with FOLFOX4 Regimen on Immune Function and Quality of Life in Advanced Gastrointestinal Malignancies Patients. Chinese Journal of Experimental Traditional Medical Formulae 2013;19(16):312-315
Fufangbanmao	Antitumor CPM	Docetaxel	Cytotoxic drug	24	0.00596608	NA	NA
Fufangbanmao	Antitumor CPM	Oxaliplatin	Cytotoxic drug	80	0.00604785	NA	NA
Shenqifuzheng	Adjuvant antitumor CPM	Calcium Folinate	Auxiliary drug	138	0.00713838	Improve quality of life and reduce adverse reactions associated with chemotherapy	Wang M, Lin HJ. Efficacy observation of ShenqiFuzheng injection combined with FOLFOX4 chemotherapy in treatment of advanced gastric cancer. Chin Modern Med 2011;18:89-90		Yao K, Ma Y, Ma W, Hu J, Wang C, Chen J, Zhang J, Hua L, Ren X. Shenqifuzheng injection combined with chemotherapy in the treatment of advanced gastric cancer: a systematic review and meta-analysis. J Cancer Res Ther. 2014;10 Suppl 1:70-4
Shenqifuzheng	Adjuvant antitumor CPM	Capecitabine	Cytotoxic drug	52	0.00702552	NA	NA
Shenqifuzheng	Adjuvant antitumor CPM	Fluorouracil	Cytotoxic drug	133	0.00648074	Improve quality of life and reduce adverse reactions associated with chemotherapy	Wang M, Lin HJ. Efficacy observation of ShenqiFuzheng injection combined with FOLFOX4 chemotherapy in treatment of advanced gastric cancer. Chin Modern Med 2011;18:89-90		Yao K, Ma Y, Ma W, Hu J, Wang C, Chen J, Zhang J, Hua L, Ren X. Shenqifuzheng injection combined with chemotherapy in the treatment of advanced gastric cancer: a systematic review and meta-analysis. J Cancer Res Ther. 2014;10 Suppl 1:70-4
Shenqifuzheng	Adjuvant antitumor CPM	Oxaliplatin	Cytotoxic drug	161	0.0154399	Improve quality of life and reduce adverse reactions associated with chemotherapy	Wang M, Lin HJ. Efficacy observation of ShenqiFuzheng injection combined with FOLFOX4 chemotherapy in treatment of advanced gastric cancer. Chin Modern Med 2011;18:89-90		Yao K, Ma Y, Ma W, Hu J, Wang C, Chen J, Zhang J, Hua L, Ren X. Shenqifuzheng injection combined with chemotherapy in the treatment of advanced gastric cancer: a systematic review and meta-analysis. J Cancer Res Ther. 2014;10 Suppl 1:70-4
Aidi	Antitumor CPM	Oxaliplatin	Cytotoxic drug	107	0.00412815	Reduce toxic reactions and improve immunity during chemotherapy	YAN H,YANG G,WANG Z, YE Y. Therapeutic Efficacy of Aiding Injection Combined with Chemotherapy for Gastric Cancer and Effect of It on Immunological Function. China Pharmacy 2012;23(36):3392-3394
Aidi	Antitumor CPM	Calcium Folinate	Auxiliary drug	99	0.00192212	Reduce toxic reactions and improve immunity during chemotherapy	YAN H,YANG G,WANG Z, YE Y. Therapeutic Efficacy of Aiding Injection Combined with Chemotherapy for Gastric Cancer and Effect of It on Immunological Function. China Pharmacy 2012;23(36):3392-3394
Aidi	Antitumor CPM	Fluorouracil	Cytotoxic drug	92	0.000413874	Reduce toxic reactions and improve immunity during chemotherapy	YAN H,YANG G,WANG Z, YE Y. Therapeutic Efficacy of Aiding Injection Combined with Chemotherapy for Gastric Cancer and Effect of It on Immunological Function. China Pharmacy 2012;23(36):3392-3394
Kangai	Adjuvant antitumor CPM	Calcium Folinate	Auxiliary drug	75	0.00253198	Enhance efficacy, reduce adverse reactions associated with chemotherapy, and improve quality of life	Li Y. Effect of Kangai injection combined with FOLFOX4 regimens on treatment of advanced gastric cancer. Journal of New Chinese Medicine 2008;40(11):23-24	Gen J, Guan Y, Bi J, Wang B. A Meta-analysis of Kang'ai injection combined with chemotherapy in the treatment of gastric cancer. Chinese Journal of Cancer Biotherapy 2013, 20(4)
Kangai	Adjuvant antitumor CPM	Fluorouracil	Cytotoxic drug	71	0.00176809	Enhance efficacy, reduce adverse reactions associated with chemotherapy, and improve quality of life	Li Y. Effect of Kangai injection combined with FOLFOX4 regimens on treatment of advanced gastric cancer. Journal of New Chinese Medicine 2008;40(11):23-24	Gen J, Guan Y, Bi J, Wang B. A Meta-analysis of Kang'ai injection combined with chemotherapy in the treatment of gastric cancer. Chinese Journal of Cancer Biotherapy 2013, 20(4)
Kangai	Adjuvant antitumor CPM	Oxaliplatin	Cytotoxic drug	70	0.00034531	Enhance efficacy, reduce adverse reactions associated with chemotherapy, and improve quality of life	Li Y. Effect of Kangai injection combined with FOLFOX4 regimens on treatment of advanced gastric cancer. Journal of New Chinese Medicine 2008;40(11):23-24	Gen J, Guan Y, Bi J, Wang B. A Meta-analysis of Kang'ai injection combined with chemotherapy in the treatment of gastric cancer. Chinese Journal of Cancer Biotherapy 2013, 20(4)

## Sheet: Liver cancer
CPM	NBMIDC subcategory	WM	NBMIDC subcategory	Combined use frequency	Mutual information	Clinical effects in references	References
Yadanziyou	Antitumor CPM	Cisplatin	Cytotoxic drug	29	0.0176735	Enhance efficacy and improve quality of life during chemotherapy	Li WZ, Feng R. Clinical study on Yadanziyou injection combined with TACE for treatment of primary liver cancer. Zhong Yao Cai. 2006;29:632-633
Yadanziyou	Antitumor CPM	Pirarubicin	Cytotoxic drug	29	0.0142215	Relieve clinical symptoms, improve life quality and reducing toxic and side effects	Li H, Zhou W, Yan Y. Therapeutic Effect of Percutaneous Transhepatic Artery Embolism with Fructus Bruceae Oil Emulsion and Oral Use of Chinese Medicine for Late Liver Cancer. Journal of Guangzhou University of Traditional Chinese Medicine 2012, 29(5)
Yadanziyou	Antitumor CPM	Mitomycin	Cytotoxic drug	19	0.00566665	Enhance efficacy and improve quality of life during chemotherapy	Li WZ, Feng R. Clinical study on Yadanziyou injection combined with TACE for treatment of primary liver cancer. Zhong Yao Cai. 2006;29:632-633
Kangai	Adjuvant antitumor CPM	Epirubicin	Cytotoxic drug	24	0.0077025	Improve immunity	Li S, Yao H, Deng X. Kangai injection's effect on the immune function in patients with primary liver cancer after TACE. CHINESE JOURNAL OF INTEGRATED TRADITIONAL AND WESTERN MEDICINE ON LIVER DISEASES 2013, 23(6):365-367
Kangai	Adjuvant antitumor CPM	Mitomycin	Cytotoxic drug	22	0.00600434	Improve immunity	Li S, Yao H, Deng X. Kangai injection's effect on the immune function in patients with primary liver cancer after TACE. CHINESE JOURNAL OF INTEGRATED TRADITIONAL AND WESTERN MEDICINE ON LIVER DISEASES 2013, 23(6):365-367
Jinlong	Antitumor CPM	Epirubicin	Cytotoxic drug	16	0.00580716	Enhance efficacy, reduce adverse reactions, and improve quality of life during chemotherapy	Yang P, Sun Y, Zhang Y, Zhang X, Sun B, Jia Y. Effectiveness of early intervention with Jin-long capsules and transarterial chemoembolization for the treatment of primary liver cancer. Chinese Journal of Clinical Oncology 2013;40:45-49
Jinlong	Antitumor CPM	Cisplatin	Cytotoxic drug	14	0.00549436	NA	Yang P, Sun Y, Zhang Y, Zhang X, Sun B, Jia Y. Effectiveness of early intervention with Jin-long capsules and transarterial chemoembolization for the treatment of primary liver cancer. Chinese Journal of Clinical Oncology 2013;40:45-49
Huaier	Adjuvant antitumor CPM	Hydroxycamptothecin	Cytotoxic drug	23	0.0138338	Enhance efficacy	Du G, Dong Z. Clinical Observation of Huaier Granule Combined with TACE for Advanced Hepatocellular Carcinoma. GUIDE OF CHINA MEDICINE 2012, 10(21):446-447
Huaier	Adjuvant antitumor CPM	Pirarubicin	Cytotoxic drug	22	0.00701786	Improve immunity and quality of life	Guo T, Huang F, Cao X. Huaiei granules combined with intervention treatment on patients with primary liver cancer. THE JOURNAL OF PRACTICAL MEDICINE 2005,21(16):1846-1847
Huaier	Adjuvant antitumor CPM	Fluorouracil	Cytotoxic drug	27	0.00557526	NA	Du G, Dong Z. Clinical Observation of Huaier Granule Combined with TACE for Advanced Hepatocellular Carcinoma. GUIDE OF CHINA MEDICINE 2012, 10(21):446-447
Ganfule	Antitumor CPM	Oxaliplatin	Cytotoxic drug	19	0.00896964	Alleviate liver injury after TACA	Wu X, Chen T, Sun B, Shi L, Wu S, Luo M. Ganfule Capsules prevent the hepatic injury in patients with primary liver carcinoma receiving transcatheter arterial chemoembolization. Chinese Traditional Patent Medicine 2014, 36(12):2475-2478
Fufangzaofan	Adjuvant antitumor CPM	Cisplatin	Cytotoxic drug	10	0.00748921	NA	NA
Fufangzaofan	Adjuvant antitumor CPM	Pirarubicin	Cytotoxic drug	10	0.00629888	NA	NA
Fufangzaofan	Adjuvant antitumor CPM	Mitomycin	Cytotoxic drug	9	0.00536212	NA	NA
Fufangzaofan	Adjuvant antitumor CPM	Fluorouracil	Cytotoxic drug	11	0.00509169	NA	NA
Fufangbanmao	Adjuvant antitumor CPM	Pirarubicin	Cytotoxic drug	27	0.00843712	Improve quality of life	Lei F, Li F, Tan H. Fufangbanmao capsule combined with TACE for treatment of primary liver cancer.	Shanxi Medical Journal 2011,40(10):1030-1031
Shenqifuzheng	Adjuvant antitumor CPM	Oxaliplatin	Cytotoxic drug	23	0.00553057	NA	NA
Aidi	Antitumor CPM	Hydroxycamptothecin	Cytotoxic drug	22	0.00703613	Enhance efficacy and immunity and reduce adverse reactions associated with chemotherapy	Ma T, Wang N. Clinical study on transcatheter arterial chemoembolization and AD pro injection in treatment of primary heptocellular carcinoma. CHINESE JOURNAL OF CANCER PREVENTION AND TREATMENT 2005,12(7):538-540

## Sheet: Lung cancer
CPM	NBMIDC subcategory	WM	NBMIDC subcategory	Combined use frequency	Mutual information	Clinical effects in references	Reference
Aidi	Antitumor CPM	Gemcitabine	Cytotoxic drug	145	0.00902706	Improve immunity and quality of life, and reduce adverse reactions associated with chemotherapy	Li H, Dong L, Li Y, Fu S. A randomized clinical trial of combination of Aidi injection with Gemcitabine and Oxaliplatin regimen or Go regimen only in the treatment of advanced non-small-cell lung cancer. CHINESE JOURNAL OF LUNG CANCER 2008,11(4):570-573
Aidi	Antitumor CPM	Elemene	Auxiliary drug	41	0.00607041	NA	NA
Ankangxin	Adjuvant antitumor CPM	Nedaplatin	Cytotoxic drug	19	0.00555269	NA	NA
Shenqifuzheng	Adjuvant antitumor CPM	Carboplatin	Cytotoxic drug	131	0.010177	Relieve clinical symptoms,improve quality of life, reduce adverse reactions associated with chemotherapy	Zou Y, Bai Y, Ruan P. Shenqifuzheng injection combined with Paclitaxel and Carboplatin on patients with advanced non-small cell lung cancer. JOURNAL OF PRACTICAL ONCOLOGY 2005,20(3):260-262
Shenqifuzheng	Adjuvant antitumor CPM	Nedaplatin	Cytotoxic drug	59	0.00759219	Relieve clinical symptoms,improve quality of life, reduce adverse reactions associated with chemotherapy	Zou Y, Zhou Y, Zhou Y. Clinical Observation of Chemotherapy fatigue of Advanced Non-small Cell Lung Cancer Treated by Shenqifuzheng Injection. Hubei Journal of Traditional Chinese Medicine 2014, 36(6):2-3
Shenqifuzheng	Adjuvant antitumor CPM	Docetaxel	Cytotoxic drug	127	0.0073527	Enhance immune-mediated responses, reduce adverse reactions and improve quality of life	Liu Y, Gao J. Clinical Study of Shenqi Fuzheng Injection with Docetaxel on Treatment of Advanced Stage Non-small Cell Lung Cancer. CHINESE JOURNAL OF EXPERIMENTAL TRADITIONAL MEDICAL FORMULAE 2011, 17(5)
Shenqifuzheng	Adjuvant antitumor CPM	Cisplatin	Cytotoxic drug	267	0.00702664	Reduce adverse reactions associated with chemotherapy	He W, Zhao J. Clinical Observation of Shenqi Fuzheng Injection Combined with GP Regimen to Treat Patients with Advanced Non-small Cell Lung Cancer. MEDICAL RECAPITULATE 2008, 14(12)
Shenqifuzheng	Adjuvant antitumor CPM	Gemcitabine	Cytotoxic drug	136	0.00617765	Reduce adverse reactions associated with chemotherapy	He W, Zhao J. Clinical Observation of Shenqi Fuzheng Injection Combined with GP Regimen to Treat Patients with Advanced Non-small Cell Lung Cancer. MEDICAL RECAPITULATE 2008, 14(12)
Shenqifuzheng	Adjuvant antitumor CPM	Paclitaxel	Cytotoxic drug	84	0.00594634		Zou Y, Bai Y, Ruan P. Shenqifuzheng injection combined with Paclitaxel and Carboplatin on patients with advanced non-small cell lung cancer. JOURNAL OF PRACTICAL ONCOLOGY 2005,20(3):260-262
Fufangzaofan	Adjuvant antitumor CPM	Cisplatin	Cytotoxic drug	73	0.00707477	Reduce toxicity and improve patients' weight and quality of life during chemotherapy	Zhang Z, Ni B, Chen R. The effect of Compound Zaofan Pill to reduce side effects of chemotherapy in advanced non-small cell lung cancer. NATIONAL MEDICAL FRONTIERS OF CHINA 2011, 06(13)	Sun C, Liu J. Protective Effects of Fufangzaofanwan on Chemotherapy-caused Bone Marrow Damage of cancer patients. HEBEI JOURNAL OF TRADITIONAL CHINESE MEDICINE 2009, 31(3)
Fufangzaofan	Adjuvant antitumor CPM	Docetaxel	Cytotoxic drug	37	0.00512505	NA	NA
Kangai	Adjuvant antitumor CPM	Cisplatin	Cytotoxic drug	150	0.00696541	Reduce chemotherapy induced toxicity and improve quality of life	Zhang J, Yang L. Clinical observation of combined Kangai injection with TP in the treatment of advanced non-small cell lung cancer. JOURNAL OF MODERN ONCOLOGY 2010, 18(6)
Zhenqifuzheng	Adjuvant antitumor CPM	Cisplatin	Cytotoxic drug	104	0.00607697	NA	NA
Aidi	Antitumor CPM	Cisplatin	Cytotoxic drug	237	0.00337338	Improve immunity and quality of life, and reduce adverse reactions associated with chemotherapy	Hong Y, Wang J, Jiao Z. Clinical observation on Aidi injection combined with GP chemotherapy in treating advanced non-small cell lung cancer. Chinese Journal of Clinical Oncology and Rehabilitation 2010;17(3):247-249
Yadanziyou	Antitumor CPM	Cisplatin	Cytotoxic drug	166	0.00247568	Enhance efficacy, reduce adverse reactions, and improve quality of life during chemotherapy	Cai J, Lu J, Liu H. Observation on the effect of Yadanzi oil combined With chemotherapy on middle and late late non-small cell lung cancer. Chinese Journal of Clinical Rational Drug Use 2015,(11)

## Sheet: Colorectal cancer
CPM	NBMIDC subcategory	WM	NBMIDC subcategory	Combined use frequency	Mutual information	Clinical effects in references	Reference
Aidi	Antitumor CPM	Oxaliplatin	Cytotoxic drug	242	0.0118557	Improve quality of life and decrease some of the toxicity related to chemotherapy	Wang T, Nan H, Zhang C, Wang Y, Zhang X, Li Y; Mulati. Aidi injection combined with FOLFOX4 chemotherapy regimen in the treatment of advanced colorectal carcinoma. J Cancer Res Ther. 2014 Aug;10 Suppl 1:52-5.	Xu HX, Huang XE, Li Y, Li CG, Tang JH. A clinical study on safety and efficacy of Aidi injection combined with chemotherapy. Asian Pac J Cancer Prev. 2011;12(9):2233-6.
Aidi	Antitumor CPM	Capecitabine	Cytotoxic drug	87	0.00729553	NA	NA
Shenqifuzheng	Adjuvant antitumor CPM	Oxaliplatin	Cytotoxic drug	238	0.0179102	Improve immune function and reduce adverse reactions associated with chemotherapy	Zhang Y, Guo LL, Zhao SP. Effect of shenqi fuzheng injection combined with chemotherapy in treating colorectal cancer. Zhongguo Zhong Xi Yi Jie He Za Zhi. 2010 Mar;30(3):280-2
Shenqifuzheng	Adjuvant antitumor CPM	Tegafur	Cytotoxic drug	74	0.00814489	Improve immune function and reduce adverse reactions associated with chemotherapy	Zhang Y, Guo LL, Zhao SP. Effect of shenqi fuzheng injection combined with chemotherapy in treating colorectal cancer. Zhongguo Zhong Xi Yi Jie He Za Zhi. 2010 Mar;30(3):280-2
Shenqifuzheng	Adjuvant antitumor CPM	Calcium Folinate	Auxiliary drug	203	0.00631957	Improve immune function and reduce adverse reactions associated with chemotherapy	Zhang Y, Guo LL, Zhao SP. Effect of shenqi fuzheng injection combined with chemotherapy in treating colorectal cancer. Zhongguo Zhong Xi Yi Jie He Za Zhi. 2010 Mar;30(3):280-2
Fufangbanmao	Antitumor CPM	Calcium Folinate	Auxiliary drug	189	0.00853257	Reduce the occurrence of neutropenia and anemia and improve patients' immunity	Xia J, Niu C. The efficacy of Fufangbanmao capsules combined with mFOLFOX6 regimen for adjuvant chemotherapy in patients with colon cancer. Chinese Journal of Clinical Oncology and Rehabilitation 2015;22(1):50-52
Fufangbanmao	Antitumor CPM	Oxaliplatin	Cytotoxic drug	183	0.00773814	Reduce the occurrence of neutropenia and anemia and improve patients' immunity	Xia J, Niu C. The efficacy of Fufangbanmao capsules combined with mFOLFOX6 regimen for adjuvant chemotherapy in patients with colon cancer. Chinese Journal of Clinical Oncology and Rehabilitation 2015;22(1):50-52
Fufangzaofan	Antitumor CPM	Calcium Folinate	Auxiliary drug	69	0.00720516	NA	NA
Fufangzaofan	Antitumor CPM	Fluorouracil	Cytotoxic drug	63	0.00718342	Shorten the period of bone marrow suppression	Liu Y, Guo X, Hu Q, Wang X, Li Y, Zhou J. Effect of Fufangzhaofanwan on Protection of Spinal Cord Blood Making in Chemotherap to Patients with Malignant Tumor. CHINESE JOURNAL OF HEMORHEOLOGY 2003, 13(2)
Fufangzaofan	Antitumor CPM	Oxaliplatin	Cytotoxic drug	63	0.00549009	Shorten the period of bone marrow suppression	Sun C, Liu J. Protective Effects of Fufangzaofanwan on Chemotherapy-caused Bone Marrow Damage of cancer patients. HEBEI JOURNAL OF TRADITIONAL CHINESE MEDICINE 2009, 31(3)
Kangai	Adjuvant antitumor CPM	Fluorouracil	Cytotoxic drug	176	0.0086926	Improve quality of life and decrease some of the toxicity related to chemotherapy	Qiu Z. Kangai injection combined with chemotherapy for treatment of 22 cases of advanced colorectal cancer. Shaanxi Journal of Traditional Chinese Medicine 2011;32(1):3-4
Kangai	Adjuvant antitumor CPM	Oxaliplatin	Cytotoxic drug	189	0.00756211	Improve quality of life and decrease some of the toxicity related to chemotherapy	Qiu Z. Kangai injection combined with chemotherapy for treatment of 22 cases of advanced colorectal cancer. Shaanxi Journal of Traditional Chinese Medicine 2011;32(1):3-4
Kangai	Adjuvant antitumor CPM	Capecitabine	Cytotoxic drug	71	0.00608279	Improve quality of life and reduce adverse reactions associated with chemotherapy	Ruan X, Liu C, Wei L, Wang F. Kangai injection combined with XELOX regimen for treatment of patients with advanced colorectal cancer. Modern Journal of Integrated Traditional Chinese and Western Medicine 2014,(18):1983-1985
Kangai	Adjuvant antitumor CPM	Calcium Folinate	Auxiliary drug	187	0.00604713	Improve quality of life and decrease some of the toxicity related to chemotherapy	Qiu Z. Kangai injection combined with chemotherapy for treatment of 22 cases of advanced colorectal cancer. Shaanxi Journal of Traditional Chinese Medicine 2011;32(1):3-4
Yadanziyou	Antitumor CPM	Pirarubicin	Cytotoxic drug	13	0.0063749	NA	NA
Yixuesheng	Adjuvant antitumor CPM	Calcium Folinate	Auxiliary drug	45	0.00611163	Reduce bone marrow suppression induced by chemotherapy	Han M, Zhu Z, Han D. Clinical Observation of the Yixuesheng Protection Effect on Leucocyte in Cancer Chemotherapy. THE JOURNAL OF MEDICAL THEORY AND PRACTICE 2001,14(11):1082-1083
Zhenqifuzheng	Adjuvant antitumor CPM	Oxaliplatin	Cytotoxic drug	102	0.00635624	Prevent the occurrence of bone marrow suppression after chemotherapy	Zhang W, Li M, Zhang J. mFOLFOX -6 plus Zhenqifuzheng capsule in the treatment of metastatic colorectal cancer. Journal of Modern Oncology 2012,20(6)
Fufangkushen	Antitumor CPM	Oxaliplatin	Cytotoxic drug	169	0.00332897	Improve immune function and and increase tolerance to chemotherapy	Ding X, Xiao X, Yang X, Zhu B. Clinical observation of compound Kushen injection combined with FOLFOX4 regime for patients with advanced colorectal cancer. CHINA ONCOLOGY 2010, 20(11)
Shenqifuzheng	Adjuvant antitumor CPM	Fluorouracil	Cytotoxic drug	163	0.00149629	NA	NA
Yadanziyou	Antitumor CPM	Calcium Folinate	Auxiliary drug	113	1.35041e-05	Improve quality of life and reduce adverse reactions associated with chemotherapy	Li Q, Lin W, Huang K. FOLFOX6 Regimen Combined with Bruceolic Oil Emulsion in the Treatment of Metastatic Large Intestine Carcinoma. Journal of Basic and Clinical Oncology 2013;26(1):16-19
Yadanziyou	Antitumor CPM	Fluorouracil	Cytotoxic drug	106	0.00173367	Improve quality of life and reduce adverse reactions associated with chemotherapy	Li Q, Lin W, Huang K. FOLFOX6 Regimen Combined with Bruceolic Oil Emulsion in the Treatment of Metastatic Large Intestine Carcinoma. Journal of Basic and Clinical Oncology 2013;26(1):16-19
